# Supplementary material for: Adsorption of Preformed Microgel–Enzyme Complexes as a Novel Strategy toward Engineering Microgel-Based Enzymatic Biosensors
Source: Micromachines (Basel). 2023 Aug 18;14(8):1629. doi: 10.3390/mi14081629 (PMC10456651; doi:10.3390/mi14081629)
Supplement: Supplementary file 1 [file micromachines-14-01629-s001.zip]

Archive with 1 entries (1 files):
- micromachines-2486567-supplementary.pdf
